# Supplementary material for: Education of Occupational Therapists in Mental Health: A Global Survey of Educators Regarding Perceived Facilitators and Barriers
Source: Int J Environ Res Public Health. 2025 Jun 26;22(7):1009. doi: 10.3390/ijerph22071009 (PMC12294566; doi:10.3390/ijerph22071009)
Supplement: Supplementary file 1 [file ijerph-22-01009-s001.zip]

Archive with 1 entries (1 files):
- ijerph-3698163-supplementary.xlsx
