# Supplementary material for: Education of Occupational Therapists in Mental Health: A Global Survey of Educators Regarding Perceived Facilitators and Barriers
Source: Int J Environ Res Public Health. 2025 Jun 26;22(7):1009. doi: 10.3390/ijerph22071009 (PMC12294566; doi:10.3390/ijerph22071009)
Supplement: Supplementary file 1 [file ijerph-22-01009-s001.zip › ijerph-3698163-supplementary.xlsx]

## Sheet: EDUCATION
Region and Income Level		Socio-demographic responses			Issues impacting occupational therapy education for people with mental health needs
Wolrd Region	Income Level	Experience working in occupational therapy:	In your work regarding occupational therapy practice, education or research, do you consider that:	PRACTICE / RESEARCH/ OR EDUCATION Please indicate your choice to answer survey questions regarding occupational therapy practice or education or research for people with specific mental health needs (depending on your primary work focus):	Legislation/regulation regarding the role of occupational therapy in mental health	Education standards for occupational therapy (e.g. accreditation requirements)	Availability of faculty with required knowledge and experience in mental health	Availability of fieldwork/supervised practice opportunities for occupational therapy students for working with people with mental health needs	Availability of required teaching resources (funding, equipment, supplies)	Availability of best practice evidence in occupational therapy mental health	Recognition of the role of occupational therapy in working with people with mental health needs	Workforce demand for occupational therapists to work with people with mental health needs	Student interest in working with people with mental health needs
South Asia	Low income	Less than 1 year	All of your work is involved with/addresses occupational therapy and people with specific mental health needs	Education	Low positive impact	Low positive impact	Low positive impact	Low positive impact	Low positive impact	Low positive impact	Low positive impact	Low positive impact	Low positive impact
Latin America & Caribbean	Upper middle income	20+ years	Most of your work is involved with/addresses occupational therapy and people with specific mental health needs	Education	High positive impact	Low positive impact	High positive impact	High positive impact	High positive impact	High positive impact	Low positive impact	Low positive impact	No impact
Latin America & Caribbean	Upper middle income	20+ years	Some of your work is involved with/addresses occupational therapy and people with specific mental health needs	Education	High positive impact	High positive impact	High positive impact	High positive impact	Low positive impact	Low positive impact	High positive impact	High positive impact	High positive impact
East Asia & Pacific	High income	20+ years	Most of your work is involved with/addresses occupational therapy and people with specific mental health needs	Education	Low positive impact	High positive impact	High positive impact	High positive impact	High positive impact	Low positive impact	High positive impact	High positive impact	Low positive impact
East Asia & Pacific	High income	10-19 years	All of your work is involved with/addresses occupational therapy and people with specific mental health needs	Education	High negative impact	Low positive impact	Low positive impact	High positive impact	Low positive impact	High positive impact	High negative impact	Low negative impact	Low negative impact
East Asia & Pacific	High income	10-19 years	All of your work is involved with/addresses occupational therapy and people with specific mental health needs	Education	Low positive impact	Low negative impact	Low negative impact	Low negative impact	Low negative impact	Low negative impact	Low positive impact	High negative impact	High positive impact
East Asia & Pacific	High income	20+ years	Some of your work is involved with/addresses occupational therapy and people with specific mental health needs	Education	No impact	Low positive impact	No impact	High negative impact	No impact	No impact	High negative impact	Low positive impact	Low positive impact
East Asia & Pacific	High income	20+ years	Some of your work is involved with/addresses occupational therapy and people with specific mental health needs	Education	Low negative impact	High positive impact	High positive impact	High positive impact	High positive impact	High positive impact	High negative impact	Low negative impact	High negative impact
East Asia & Pacific	High income	20+ years	Some of your work is involved with/addresses occupational therapy and people with specific mental health needs	Education	Low positive impact	High positive impact	High positive impact	High positive impact	High positive impact	High positive impact	High negative impact	High positive impact	High negative impact
Europe & Central Asia	High income	6-9 years	All of your work is involved with/addresses occupational therapy and people with specific mental health needs	Education	High positive impact	High positive impact	High positive impact	Low negative impact	Low positive impact	Low negative impact	Low negative impact	Low negative impact	Low positive impact
Europe & Central Asia	High income	10-19 years	Some of your work is involved with/addresses occupational therapy and people with specific mental health needs	Education	Low positive impact	No impact	High positive impact	High positive impact	Low positive impact	High positive impact	Low positive impact	Low negative impact	Low positive impact
Europe & Central Asia	High income	10-19 years	Most of your work is involved with/addresses occupational therapy and people with specific mental health needs	Education	No impact	High positive impact	High positive impact	High positive impact	High positive impact	High positive impact	No impact	Low positive impact	High positive impact
Europe & Central Asia	High income	20+ years	Some of your work is involved with/addresses occupational therapy and people with specific mental health needs	Education	No impact	No impact	Low positive impact	Low positive impact	Low positive impact	High positive impact	High positive impact	High positive impact	Low negative impact
South Asia	Lower middle income	6-9 years	Non-applicable	Education	Low negative impact	Low negative impact	Low negative impact	Low negative impact	Low negative impact	Low negative impact	Low negative impact	Low negative impact	Low negative impact
Europe & Central Asia	High income	20+ years	All of your work is involved with/addresses occupational therapy and people with specific mental health needs	Education	Non applicable	Non applicable	Non applicable	High positive impact	High positive impact	Unknown	High positive impact	Unknown	Unknown
Europe & Central Asia	High income	10-19 years	Some of your work is involved with/addresses occupational therapy and people with specific mental health needs	Education	Low negative impact	Unknown	High positive impact	High positive impact	No impact	Low positive impact	Low negative impact	Low positive impact	High positive impact
Europe & Central Asia	Upper middle income	20+ years	Occasionally your work is involved with/addresses occupational therapy and people with specific mental health needs	Education	Low positive impact	Low positive impact	Low positive impact	Low positive impact	Low positive impact	Low positive impact	Low negative impact	Low negative impact	Low negative impact
Latin America & Caribbean	Upper middle income	20+ years	Most of your work is involved with/addresses occupational therapy and people with specific mental health needs	Education	Low positive impact	High positive impact	Low positive impact	Low negative impact	High negative impact	Low positive impact	Low negative impact	High positive impact	Low positive impact
Latin America & Caribbean	Upper middle income	20+ years	All of your work is involved with/addresses occupational therapy and people with specific mental health needs	Education	Non applicable	Unknown	High positive impact	High positive impact	High positive impact	High positive impact	High positive impact	High positive impact	High positive impact
Latin America & Caribbean	Upper middle income	20+ years	All of your work is involved with/addresses occupational therapy and people with specific mental health needs	Education	High positive impact	High positive impact	Low positive impact	High positive impact	Low negative impact	Low positive impact	Low negative impact	Low positive impact	High positive impact
Latin America & Caribbean	Upper middle income	20+ years	Most of your work is involved with/addresses occupational therapy and people with specific mental health needs	Education	High positive impact	Low positive impact	High positive impact	Low positive impact	High positive impact	High positive impact	High positive impact	No impact	Low positive impact
Latin America & Caribbean	Upper middle income	20+ years	Most of your work is involved with/addresses occupational therapy and people with specific mental health needs	Education	High positive impact	Low positive impact	High positive impact	High positive impact	Low positive impact	Low negative impact	Low positive impact	High negative impact	Low positive impact
Europe & Central Asia	High income	10-19 years	Some of your work is involved with/addresses occupational therapy and people with specific mental health needs	Education	Low negative impact	Low positive impact	Low negative impact	High positive impact	Low negative impact	Low negative impact	Low negative impact	No impact	No impact
North America	High income	10-19 years	Most of your work is involved with/addresses occupational therapy and people with specific mental health needs	Education	Unknown	Unknown	Unknown	Unknown	Unknown	Unknown	Unknown	Unknown	Unknown
North America	High income	20+ years	Most of your work is involved with/addresses occupational therapy and people with specific mental health needs	Education	High positive impact	High positive impact	High positive impact	Low negative impact	High positive impact	Low positive impact	High positive impact	High positive impact	High positive impact
North America	High income	20+ years	Most of your work is involved with/addresses occupational therapy and people with specific mental health needs	Education	High negative impact	No impact	Low negative impact	High negative impact	No impact	High positive impact	High negative impact	High negative impact	Low negative impact
North America	High income	20+ years	All of your work is involved with/addresses occupational therapy and people with specific mental health needs	Education	No impact	High positive impact	High positive impact	High positive impact	High positive impact	High positive impact	High positive impact	High positive impact	No impact
North America	High income	20+ years	Most of your work is involved with/addresses occupational therapy and people with specific mental health needs	Education	High positive impact	High positive impact	High positive impact	High positive impact	High positive impact	High positive impact	High positive impact	High positive impact	High positive impact
North America	High income	20+ years	Most of your work is involved with/addresses occupational therapy and people with specific mental health needs	Education	Low negative impact	Low positive impact	Unknown	High negative impact	Unknown	High negative impact	High negative impact	High negative impact	High negative impact
Latin America & Caribbean	High income	20+ years	Most of your work is involved with/addresses occupational therapy and people with specific mental health needs	Education	High positive impact	High positive impact	High positive impact	High positive impact	Low negative impact	Low positive impact	High positive impact	High positive impact	High positive impact
Latin America & Caribbean	High income	10-19 years	Occasionally your work is involved with/addresses occupational therapy and people with specific mental health needs	Education	High negative impact	Low positive impact	High positive impact	High positive impact	High positive impact	Low positive impact	High positive impact	High positive impact	Low positive impact
East Asia & Pacific	Upper middle income	Less than 1 year	Some of your work is involved with/addresses occupational therapy and people with specific mental health needs	Education	Unknown	Low positive impact	Low positive impact	Low positive impact	Low positive impact	No impact	Low positive impact	High positive impact	High positive impact
East Asia & Pacific	Upper middle income	Less than 1 year	Most of your work is involved with/addresses occupational therapy and people with specific mental health needs	Education	High negative impact	High negative impact	High negative impact	Low positive impact	No impact	High negative impact	Low negative impact	High negative impact	No impact
East Asia & Pacific	Upper middle income	10-19 years	All of your work is involved with/addresses occupational therapy and people with specific mental health needs	Education	Low negative impact	Low positive impact	Low negative impact	Low negative impact	High negative impact	High negative impact	Low negative impact	Low negative impact	High positive impact
Latin America & Caribbean	Upper middle income	20+ years	Some of your work is involved with/addresses occupational therapy and people with specific mental health needs	Education	No impact	Non applicable	Low positive impact	Low positive impact	Low positive impact	High positive impact	High positive impact	High positive impact	No impact
Latin America & Caribbean	Upper middle income	10-19 years	Some of your work is involved with/addresses occupational therapy and people with specific mental health needs	Education	High positive impact	Unknown	Unknown	High positive impact	Unknown	Unknown	High positive impact	High positive impact	Unknown
Latin America & Caribbean	Upper middle income	20+ years	Some of your work is involved with/addresses occupational therapy and people with specific mental health needs	Education	Low positive impact	Low positive impact	High negative impact	High positive impact	No impact	Low negative impact	Low positive impact	Low positive impact	Low positive impact
Latin America & Caribbean	Upper middle income	10-19 years	Most of your work is involved with/addresses occupational therapy and people with specific mental health needs	Education	Low positive impact	Low positive impact	High positive impact	High positive impact	High positive impact	Low positive impact	High positive impact	High positive impact	High positive impact
Latin America & Caribbean	Upper middle income	20+ years	Most of your work is involved with/addresses occupational therapy and people with specific mental health needs	Education	High positive impact	High positive impact	High positive impact	High positive impact	High positive impact	Low positive impact	High positive impact	High positive impact	High positive impact
Latin America & Caribbean	Upper middle income	10-19 years	Some of your work is involved with/addresses occupational therapy and people with specific mental health needs	Education	Unknown	High positive impact	Low negative impact	High positive impact	High negative impact	High negative impact	High negative impact	High negative impact	High positive impact
Latin America & Caribbean	Upper middle income	20+ years	Some of your work is involved with/addresses occupational therapy and people with specific mental health needs	Education	High positive impact	High positive impact	High positive impact	High positive impact	High positive impact	High positive impact	High positive impact	High positive impact	High positive impact
Latin America & Caribbean	Upper middle income	6-9 years	All of your work is involved with/addresses occupational therapy and people with specific mental health needs	Education	Unknown	High positive impact	Unknown	High positive impact	High positive impact	High positive impact	Low positive impact	Low positive impact	High positive impact
Latin America & Caribbean	Upper middle income	20+ years	Most of your work is involved with/addresses occupational therapy and people with specific mental health needs	Education	Low positive impact	Unknown	High negative impact	High negative impact	High negative impact	Unknown	High positive impact	High positive impact	Unknown
Europe & Central Asia	High income	10-19 years	All of your work is involved with/addresses occupational therapy and people with specific mental health needs	Education	High positive impact	High positive impact	High positive impact	High positive impact	High positive impact	High positive impact	High positive impact	No impact	High positive impact
Europe & Central Asia	High income	20+ years	Occasionally your work is involved with/addresses occupational therapy and people with specific mental health needs	Education	High positive impact	High positive impact	High positive impact	Low positive impact	High positive impact	High positive impact	Low positive impact	Low positive impact	Low positive impact
Europe & Central Asia	High income	6-9 years	Some of your work is involved with/addresses occupational therapy and people with specific mental health needs	Education	High negative impact	Low negative impact	High negative impact	High negative impact	High negative impact	Low negative impact	High negative impact	High negative impact	Low positive impact
Europe & Central Asia	High income	20+ years	Some of your work is involved with/addresses occupational therapy and people with specific mental health needs	Education	High positive impact	Low positive impact	High positive impact	High positive impact	Low positive impact	High positive impact	Low negative impact	Low negative impact	Low negative impact
Europe & Central Asia	High income	Less than 1 year	Most of your work is involved with/addresses occupational therapy and people with specific mental health needs	Education	High positive impact	No impact	High positive impact	High positive impact	Low positive impact	Low positive impact	High positive impact	Unknown	High positive impact
Europe & Central Asia	High income	20+ years	Some of your work is involved with/addresses occupational therapy and people with specific mental health needs	Education	Low positive impact	Low positive impact	Low positive impact	Low positive impact	Low positive impact	Low positive impact	No impact	Low positive impact	High positive impact
Europe & Central Asia	High income	10-19 years	All of your work is involved with/addresses occupational therapy and people with specific mental health needs	Education	Low positive impact	Low positive impact	High positive impact	High positive impact	High positive impact	High positive impact	High positive impact	Low positive impact	High positive impact
Europe & Central Asia	High income	20+ years	Occasionally your work is involved with/addresses occupational therapy and people with specific mental health needs	Education	High negative impact	High negative impact	High negative impact	Low negative impact	High negative impact	High negative impact	Low negative impact	High negative impact	No impact
Europe & Central Asia	High income	20+ years	Most of your work is involved with/addresses occupational therapy and people with specific mental health needs	Education	Unknown	Low negative impact	Low positive impact	High positive impact	Unknown	High positive impact	High positive impact	High positive impact	High positive impact
Europe & Central Asia	High income	20+ years	All of your work is involved with/addresses occupational therapy and people with specific mental health needs	Education	Low negative impact	High negative impact	Low negative impact	No impact	No impact	High negative impact	Low negative impact	High negative impact	No impact
Europe & Central Asia	High income	10-19 years	Some of your work is involved with/addresses occupational therapy and people with specific mental health needs	Education	Low negative impact	No impact	No impact	High positive impact	Low negative impact	Unknown	High positive impact	High positive impact	High positive impact
Europe & Central Asia	High income	10-19 years	Most of your work is involved with/addresses occupational therapy and people with specific mental health needs	Education	High negative impact	Low negative impact	Low negative impact	Low negative impact	High negative impact	Unknown	High negative impact	High positive impact	High positive impact
Europe & Central Asia	High income	20+ years	Some of your work is involved with/addresses occupational therapy and people with specific mental health needs	Education	High positive impact	Low positive impact	High negative impact	Low negative impact	High negative impact	Low positive impact	High positive impact	High negative impact	Low positive impact
Europe & Central Asia	High income	10-19 years	Most of your work is involved with/addresses occupational therapy and people with specific mental health needs	Education	High positive impact	Low positive impact	High positive impact	High positive impact	Low negative impact	High negative impact	Low positive impact	High positive impact	High positive impact
Europe & Central Asia	High income	10-19 years	Some of your work is involved with/addresses occupational therapy and people with specific mental health needs	Education	No impact	Low negative impact	Low negative impact	Low positive impact	Low negative impact	No impact	Low negative impact	Low positive impact	No impact
Europe & Central Asia	High income	10-19 years	Occasionally your work is involved with/addresses occupational therapy and people with specific mental health needs	Education	Low negative impact	Low positive impact	Low negative impact	Low positive impact	Low negative impact	Low positive impact	Low positive impact	High positive impact	Low positive impact
Europe & Central Asia	High income	20+ years	Most of your work is involved with/addresses occupational therapy and people with specific mental health needs	Education	High negative impact	Non applicable	High negative impact	High negative impact	No impact	High negative impact	Low negative impact	High negative impact	Low negative impact
Europe & Central Asia	High income	10-19 years	Most of your work is involved with/addresses occupational therapy and people with specific mental health needs	Education	Low negative impact	High negative impact	Low positive impact	Low negative impact	Low positive impact	Low positive impact	High negative impact	Low positive impact	Low positive impact
Europe & Central Asia	High income	20+ years	Most of your work is involved with/addresses occupational therapy and people with specific mental health needs	Education	High negative impact	High negative impact	High negative impact	Low positive impact	No impact	Low negative impact	Low negative impact	No impact	Low positive impact
Europe & Central Asia	High income	4-5 years	Some of your work is involved with/addresses occupational therapy and people with specific mental health needs	Education	High positive impact	Low negative impact	No impact	Low positive impact	Low positive impact	High positive impact	Low positive impact	Low positive impact	High positive impact
Europe & Central Asia	High income	20+ years	Most of your work is involved with/addresses occupational therapy and people with specific mental health needs	Education	No impact	High positive impact	Low negative impact	High negative impact	No impact	Low negative impact	High negative impact	High negative impact	High negative impact
Europe & Central Asia	High income	Less than 1 year	All of your work is involved with/addresses occupational therapy and people with specific mental health needs	Education	No impact	Low negative impact	Low negative impact	No impact	No impact	No impact	Low positive impact	Low positive impact	High positive impact
East Asia & Pacific	High income	20+ years	Occasionally your work is involved with/addresses occupational therapy and people with specific mental health needs	Education	High positive impact	High positive impact	High positive impact	High positive impact	Low positive impact	High positive impact	High positive impact	Low positive impact	Low positive impact
East Asia & Pacific	High income	20+ years	Some of your work is involved with/addresses occupational therapy and people with specific mental health needs	Education	Non applicable	High positive impact	High positive impact	High positive impact	High positive impact	High positive impact	High positive impact	High positive impact	High positive impact
Europe & Central Asia	High income	10-19 years	Occasionally your work is involved with/addresses occupational therapy and people with specific mental health needs	Education	Unknown	Unknown	Unknown	Unknown	Unknown	Unknown	Unknown	Unknown	Unknown
South Asia	Lower middle income	20+ years	Most of your work is involved with/addresses occupational therapy and people with specific mental health needs	Education	Unknown	High positive impact	High positive impact	High positive impact	High positive impact	Low positive impact	Low positive impact	Low positive impact	High positive impact
South Asia	Lower middle income	20+ years	Some of your work is involved with/addresses occupational therapy and people with specific mental health needs	Education	Low positive impact	High positive impact	High positive impact	High positive impact	High positive impact	Unknown	High positive impact	High positive impact	High positive impact
South Asia	Lower middle income	20+ years	Some of your work is involved with/addresses occupational therapy and people with specific mental health needs	Education	Non applicable	Low positive impact	No impact	No impact	Low positive impact	High positive impact	Low positive impact	No impact	Low positive impact
South Asia	Lower middle income	Less than 1 year	Non-applicable	Education	Non applicable	Non applicable	Non applicable	Non applicable	Non applicable	Non applicable	Non applicable	Non applicable	Non applicable
South Asia	Lower middle income	1-3 years	Most of your work is involved with/addresses occupational therapy and people with specific mental health needs	Education	No impact	Unknown	Low negative impact	Low negative impact	Low negative impact	Low negative impact	Low negative impact	Low negative impact	Low positive impact
South Asia	Lower middle income	1-3 years	Most of your work is involved with/addresses occupational therapy and people with specific mental health needs	Education	Low positive impact	No impact	High negative impact	High positive impact	Low positive impact	Low negative impact	Low positive impact	High negative impact	Low positive impact
Middle East & North Africa	Upper middle income	10-19 years	Most of your work is involved with/addresses occupational therapy and people with specific mental health needs	Education	Unknown	Low positive impact	Low negative impact	Low positive impact	Low negative impact	Low negative impact	Low negative impact	Low negative impact	High negative impact
Europe & Central Asia	High income	20+ years	All of your work is involved with/addresses occupational therapy and people with specific mental health needs	Education	High positive impact	High positive impact	High positive impact	High positive impact	High positive impact	High positive impact	High positive impact	High positive impact	High positive impact
Europe & Central Asia	High income	20+ years	Most of your work is involved with/addresses occupational therapy and people with specific mental health needs	Education	Low positive impact	Low positive impact	Low negative impact	Low negative impact	No impact	High negative impact	Low negative impact	Low positive impact	Low positive impact
Europe & Central Asia	High income	10-19 years	Occasionally your work is involved with/addresses occupational therapy and people with specific mental health needs	Education	Low positive impact	Low positive impact	High positive impact	High positive impact	High positive impact	High positive impact	High positive impact	High positive impact	High positive impact
East Asia & Pacific	High income	20+ years	Occasionally your work is involved with/addresses occupational therapy and people with specific mental health needs	Education	High positive impact	High positive impact	Low positive impact	High positive impact	High positive impact	High positive impact	High positive impact	High positive impact	High positive impact
East Asia & Pacific	Upper middle income	Less than 1 year	Occasionally your work is involved with/addresses occupational therapy and people with specific mental health needs	Education	Low positive impact	Low positive impact	Low positive impact	Low positive impact	Low positive impact	High positive impact	High positive impact	High positive impact	High positive impact
North America	Upper middle income	20+ years	Occasionally your work is involved with/addresses occupational therapy and people with specific mental health needs	Education	High negative impact	High positive impact	High negative impact	High positive impact	High negative impact	High negative impact	Low positive impact	Low positive impact	High negative impact
East Asia & Pacific	Upper middle income	1-3 years	All of your work is involved with/addresses occupational therapy and people with specific mental health needs	Education	Unknown	Unknown	Unknown	No impact	No impact	Unknown	Unknown	No impact	Non applicable
Sub-Saharan Africa	Upper middle income	10-19 years	Most of your work is involved with/addresses occupational therapy and people with specific mental health needs	Education	Unknown	High positive impact	High positive impact	High positive impact	High positive impact	Low positive impact	Low positive impact	Unknown	Low positive impact
Europe & Central Asia	High income	20+ years	Some of your work is involved with/addresses occupational therapy and people with specific mental health needs	Education	Low positive impact	Low positive impact	High positive impact	High positive impact	High positive impact	High positive impact	Low positive impact	Low positive impact	High positive impact
South Asia	Lower middle income	20+ years	Occasionally your work is involved with/addresses occupational therapy and people with specific mental health needs	Education	Low positive impact	Low positive impact	High positive impact	High positive impact	High positive impact	High positive impact	Low positive impact	Low positive impact	High positive impact
South Asia	Lower middle income	20+ years	Occasionally your work is involved with/addresses occupational therapy and people with specific mental health needs	Education	Unknown	High positive impact	High positive impact	High positive impact	Unknown	High positive impact	High positive impact	High positive impact	High positive impact
Middle East & North Africa	Lower middle income	20+ years	Some of your work is involved with/addresses occupational therapy and people with specific mental health needs	Education	High positive impact	High positive impact	High positive impact	High positive impact	High positive impact	High positive impact	High positive impact	High positive impact	High positive impact
Latin America & Caribbean	Upper middle income	20+ years	Some of your work is involved with/addresses occupational therapy and people with specific mental health needs	Education	Unknown	Low positive impact	Low negative impact	High positive impact	Low negative impact	Low negative impact	High positive impact	High positive impact	Low positive impact
East Asia & Pacific	Lower middle income	10-19 years	Some of your work is involved with/addresses occupational therapy and people with specific mental health needs	Education	High positive impact	High positive impact	High negative impact	High negative impact	Low negative impact	Low negative impact	Low positive impact	Low negative impact	High positive impact
East Asia & Pacific	Lower middle income	1-3 years	Most of your work is involved with/addresses occupational therapy and people with specific mental health needs	Education	Low positive impact	High positive impact	Low positive impact	High positive impact	Low negative impact	Low positive impact	Low positive impact	Low negative impact	Low positive impact
Europe & Central Asia	High income	10-19 years	Most of your work is involved with/addresses occupational therapy and people with specific mental health needs	Education	High positive impact	Low positive impact	High positive impact	High positive impact	Low positive impact	Low positive impact	Low positive impact	Low positive impact	Low positive impact
Europe & Central Asia	High income	20+ years	Most of your work is involved with/addresses occupational therapy and people with specific mental health needs	Education	Low positive impact	High positive impact	High positive impact	High positive impact	High positive impact	High positive impact	High positive impact	High positive impact	High positive impact
Europe & Central Asia	High income	10-19 years	Some of your work is involved with/addresses occupational therapy and people with specific mental health needs	Education	High positive impact	High positive impact	High positive impact	High positive impact	High positive impact	Low positive impact	High positive impact	High positive impact	Low positive impact
Sub-Saharan Africa	Low income	4-5 years	Most of your work is involved with/addresses occupational therapy and people with specific mental health needs	Education	High positive impact	High positive impact	Low positive impact	High positive impact	Low positive impact	Low positive impact	Low positive impact	Low positive impact	High positive impact
Middle East & North Africa	High income	10-19 years	Occasionally your work is involved with/addresses occupational therapy and people with specific mental health needs	Education	Low negative impact	Low positive impact	High negative impact	High negative impact	No impact	No impact	No impact	High negative impact	Low positive impact
Europe & Central Asia	Upper middle income	10-19 years	Most of your work is involved with/addresses occupational therapy and people with specific mental health needs	Education	High positive impact	High positive impact	Low positive impact	Low positive impact	Low positive impact	Non applicable	Non applicable	Unknown	High positive impact
Europe & Central Asia	High income	10-19 years	Some of your work is involved with/addresses occupational therapy and people with specific mental health needs	Education	Low positive impact	No impact	Low positive impact	High positive impact	High negative impact	Low negative impact	Low negative impact	High positive impact	High positive impact
Europe & Central Asia	High income	10-19 years	Occasionally your work is involved with/addresses occupational therapy and people with specific mental health needs	Education	High positive impact	High positive impact	High positive impact	High positive impact	High positive impact	Low negative impact	High positive impact	High positive impact	Low negative impact
Europe & Central Asia	High income	10-19 years	All of your work is involved with/addresses occupational therapy and people with specific mental health needs	Education	Low positive impact	Low positive impact	High negative impact	Low positive impact	Low negative impact	Low negative impact	Low positive impact	Low positive impact	Low positive impact
Europe & Central Asia	High income	10-19 years	Most of your work is involved with/addresses occupational therapy and people with specific mental health needs	Education	Low positive impact	Unknown	Low negative impact	Low positive impact	Unknown	Unknown	Low positive impact	Low positive impact	High positive impact
Europe & Central Asia	High income	20+ years	Some of your work is involved with/addresses occupational therapy and people with specific mental health needs	Education	Low positive impact	High positive impact	High positive impact	High positive impact	High positive impact	High positive impact	Low positive impact	Low positive impact	High positive impact
Europe & Central Asia	High income	6-9 years	All of your work is involved with/addresses occupational therapy and people with specific mental health needs	Education	Low positive impact	Low positive impact	Low positive impact	Low positive impact	High negative impact	Low positive impact	High positive impact	Low positive impact	Low positive impact
Europe & Central Asia	High income	10-19 years	All of your work is involved with/addresses occupational therapy and people with specific mental health needs	Education	Low negative impact	Low negative impact	High positive impact	Low negative impact	Low negative impact	Low negative impact	Low negative impact	Low negative impact	No impact
South Asia	Lower middle income	1-3 years	All of your work is involved with/addresses occupational therapy and people with specific mental health needs	Education	High positive impact	Low positive impact	No impact	High positive impact	Low negative impact	High positive impact	High positive impact	High positive impact	High positive impact
East Asia & Pacific	High income	1-3 years	Some of your work is involved with/addresses occupational therapy and people with specific mental health needs	Education	No impact	No impact	No impact	No impact	No impact	High negative impact	No impact	No impact	No impact
East Asia & Pacific	High income	20+ years	Most of your work is involved with/addresses occupational therapy and people with specific mental health needs	Education	High positive impact	High positive impact	High positive impact	High positive impact	High positive impact	High positive impact	High positive impact	High positive impact	High positive impact
East Asia & Pacific	Upper middle income	20+ years	Most of your work is involved with/addresses occupational therapy and people with specific mental health needs	Education	High positive impact	High positive impact	Low positive impact	High positive impact	Low positive impact	High positive impact	No impact	Low negative impact	Low positive impact
East Asia & Pacific	Upper middle income	10-19 years	All of your work is involved with/addresses occupational therapy and people with specific mental health needs	Education	High positive impact	High positive impact	High positive impact	High positive impact	High positive impact	High positive impact	High positive impact	High positive impact	High positive impact
East Asia & Pacific	Upper middle income	1-3 years	Most of your work is involved with/addresses occupational therapy and people with specific mental health needs	Education	High positive impact	High positive impact	High positive impact	High positive impact	High positive impact	High positive impact	High positive impact	High negative impact	High negative impact
East Asia & Pacific	Upper middle income	10-19 years	Most of your work is involved with/addresses occupational therapy and people with specific mental health needs	Education	High positive impact	High positive impact	High positive impact	High positive impact	High positive impact	High positive impact	High positive impact	High positive impact	High positive impact
Middle East & North Africa	Lower middle income	10-19 years	Some of your work is involved with/addresses occupational therapy and people with specific mental health needs	Education	Low negative impact	Low negative impact	High negative impact	Low positive impact	Low negative impact	Low negative impact	Low positive impact	Low positive impact	Low positive impact
Europe & Central Asia	High income	20+ years	Most of your work is involved with/addresses occupational therapy and people with specific mental health needs	Education	High positive impact	High positive impact	High positive impact	High positive impact	High positive impact	High positive impact	High positive impact	High positive impact	High positive impact
Europe & Central Asia	High income	20+ years	Most of your work is involved with/addresses occupational therapy and people with specific mental health needs	Education	High positive impact	High positive impact	High positive impact	High positive impact	High positive impact	High positive impact	High positive impact	High positive impact	Low positive impact
Europe & Central Asia	High income	1-3 years	All of your work is involved with/addresses occupational therapy and people with specific mental health needs	Education	No impact	Low positive impact	High positive impact	Low negative impact	No impact	High positive impact	Low positive impact	Low positive impact	No impact
North America	High income	20+ years	All of your work is involved with/addresses occupational therapy and people with specific mental health needs	Education	Unknown	High positive impact	High positive impact	High positive impact	High positive impact	High positive impact	High positive impact	Unknown	High positive impact
North America	High income	20+ years	All of your work is involved with/addresses occupational therapy and people with specific mental health needs	Education	High negative impact	Low negative impact	High negative impact	High negative impact	No impact	High negative impact	High negative impact	Low positive impact	High positive impact
North America	High income	10-19 years	Most of your work is involved with/addresses occupational therapy and people with specific mental health needs	Education	High positive impact	High positive impact	High positive impact	Unknown	Low positive impact	Unknown	Unknown	Unknown	Unknown
North America	High income	10-19 years	Most of your work is involved with/addresses occupational therapy and people with specific mental health needs	Education	Low positive impact	Low positive impact	High negative impact	Low negative impact	Low negative impact	Low positive impact	Low negative impact	Low negative impact	Low negative impact
North America	High income	6-9 years	Most of your work is involved with/addresses occupational therapy and people with specific mental health needs	Education	High negative impact	Low positive impact	Low negative impact	High negative impact	No impact	Low negative impact	Low positive impact	High negative impact	Low negative impact
North America	High income	20+ years	Some of your work is involved with/addresses occupational therapy and people with specific mental health needs	Education	Low positive impact	Low positive impact	High positive impact	High positive impact	High positive impact	High positive impact	High positive impact	Low positive impact	High positive impact
North America	High income	20+ years	Most of your work is involved with/addresses occupational therapy and people with specific mental health needs	Education	Low positive impact	High positive impact	High positive impact	Low negative impact	High positive impact	Low negative impact	High positive impact	Low positive impact	High positive impact
North America	High income	20+ years	All of your work is involved with/addresses occupational therapy and people with specific mental health needs	Education	High negative impact	High negative impact	High negative impact	High negative impact	No impact	Low positive impact	Low negative impact	High negative impact	High negative impact
North America	High income	20+ years	Most of your work is involved with/addresses occupational therapy and people with specific mental health needs	Education	Low negative impact	Low negative impact	Low negative impact	Low negative impact	Unknown	Low positive impact	Low negative impact	Low negative impact	Low negative impact
North America	High income	10-19 years	All of your work is involved with/addresses occupational therapy and people with specific mental health needs	Education	High negative impact	No impact	Low negative impact	Low negative impact	Low negative impact	High negative impact	High negative impact	High positive impact	High positive impact
North America	High income	10-19 years	Most of your work is involved with/addresses occupational therapy and people with specific mental health needs	Education	Low positive impact	Low positive impact	Low negative impact	Low negative impact	No impact	No impact	Low positive impact	Low positive impact	Low positive impact
North America	High income	20+ years	Non-applicable	Education	Low negative impact	Low negative impact	High negative impact	Low negative impact	Low positive impact	Low negative impact	High negative impact	High negative impact	No impact
North America	High income	20+ years	Most of your work is involved with/addresses occupational therapy and people with specific mental health needs	Education	High positive impact	High positive impact	High positive impact	High positive impact	High positive impact	Low positive impact	High positive impact	High positive impact	Low positive impact
North America	High income	20+ years	All of your work is involved with/addresses occupational therapy and people with specific mental health needs	Education	Low positive impact	High positive impact	High positive impact	High positive impact	High positive impact	High positive impact	High positive impact	High positive impact	High positive impact
North America	High income	20+ years	Most of your work is involved with/addresses occupational therapy and people with specific mental health needs	Education	High negative impact	Low negative impact	High negative impact	High negative impact	High negative impact	High negative impact	High negative impact	High negative impact	High positive impact
North America	High income	10-19 years	Occasionally your work is involved with/addresses occupational therapy and people with specific mental health needs	Education	High negative impact	Low positive impact	High negative impact	High negative impact	High negative impact	Low negative impact	High negative impact	Low negative impact	High positive impact
North America	High income	20+ years	Most of your work is involved with/addresses occupational therapy and people with specific mental health needs	Education	High positive impact	High positive impact	High positive impact	High positive impact	High positive impact	High positive impact	High positive impact	High positive impact	High positive impact
North America	High income	20+ years	Most of your work is involved with/addresses occupational therapy and people with specific mental health needs	Education	Low positive impact	High positive impact	High positive impact	Low positive impact	Low positive impact	High positive impact	High positive impact	Low positive impact	High positive impact
North America	High income	4-5 years	All of your work is involved with/addresses occupational therapy and people with specific mental health needs	Education	Low negative impact	Low positive impact	Low negative impact	Low negative impact	High negative impact	Low negative impact	Low negative impact	Low negative impact	Low negative impact
North America	High income	20+ years	Most of your work is involved with/addresses occupational therapy and people with specific mental health needs	Education	No impact	High positive impact	High positive impact	Low negative impact	High positive impact	Low negative impact	Low positive impact	Low negative impact	High positive impact
North America	High income	20+ years	All of your work is involved with/addresses occupational therapy and people with specific mental health needs	Education	Low positive impact	High positive impact	High positive impact	Low positive impact	High positive impact	High positive impact	High positive impact	Low positive impact	High positive impact
North America	High income	20+ years	Occasionally your work is involved with/addresses occupational therapy and people with specific mental health needs	Education	Low negative impact	High positive impact	High positive impact	Low positive impact	High positive impact	High positive impact	Low positive impact	Low negative impact	Low negative impact
North America	High income	20+ years	All of your work is involved with/addresses occupational therapy and people with specific mental health needs	Education	High positive impact	High positive impact	High negative impact	Low positive impact	Low positive impact	High positive impact	High positive impact	No impact	High positive impact
North America	High income	20+ years	Most of your work is involved with/addresses occupational therapy and people with specific mental health needs	Education	High negative impact	Low positive impact	High negative impact	High negative impact	No impact	High positive impact	High negative impact	High negative impact	High positive impact
North America	High income	10-19 years	Most of your work is involved with/addresses occupational therapy and people with specific mental health needs	Education	Low negative impact	High positive impact	Low positive impact	Low negative impact	No impact	Low positive impact	High negative impact	Low positive impact	Low positive impact
North America	High income	6-9 years	Some of your work is involved with/addresses occupational therapy and people with specific mental health needs	Education	Low positive impact	Low positive impact	High positive impact	High positive impact	High positive impact	High positive impact	Low positive impact	Low positive impact	Unknown
North America	High income	20+ years	Most of your work is involved with/addresses occupational therapy and people with specific mental health needs	Education	Low positive impact	High positive impact	Low negative impact	Low positive impact	Low positive impact	High positive impact	Low positive impact	Low positive impact	Low positive impact
North America	High income	20+ years	Some of your work is involved with/addresses occupational therapy and people with specific mental health needs	Education	High negative impact	Low positive impact	Low negative impact	High positive impact	Low positive impact	Low negative impact	High negative impact	High negative impact	High positive impact
North America	High income	20+ years	All of your work is involved with/addresses occupational therapy and people with specific mental health needs	Education	Low positive impact	Low positive impact	High negative impact	High negative impact	Low positive impact	Low positive impact	Low positive impact	Low positive impact	Low positive impact
North America	High income	20+ years	Some of your work is involved with/addresses occupational therapy and people with specific mental health needs	Education	Low positive impact	High positive impact	Low negative impact	Low negative impact	Low positive impact	High positive impact	High positive impact	High positive impact	High positive impact
North America	High income	20+ years	Some of your work is involved with/addresses occupational therapy and people with specific mental health needs	Education	High negative impact	Low positive impact	Low negative impact	Low negative impact	Low negative impact	Low positive impact	High negative impact	Low positive impact	Low negative impact
North America	High income	Less than 1 year	Non-applicable	Education	No impact	High positive impact	High positive impact	Unknown	High positive impact	High positive impact	High positive impact	No impact	High positive impact
North America	High income	20+ years	Some of your work is involved with/addresses occupational therapy and people with specific mental health needs	Education	High negative impact	High positive impact	High positive impact	High negative impact	High positive impact	High positive impact	Low negative impact	High negative impact	High positive impact
North America	High income	6-9 years	All of your work is involved with/addresses occupational therapy and people with specific mental health needs	Education	Unknown	High positive impact	High positive impact	Low negative impact	High positive impact	Low positive impact	Non applicable	Non applicable	No impact
North America	High income	20+ years	Non-applicable	Education	Low positive impact	High positive impact	Low negative impact	High negative impact	Low positive impact	Low negative impact	Low negative impact	Low positive impact	Low positive impact
North America	High income	10-19 years	All of your work is involved with/addresses occupational therapy and people with specific mental health needs	Education	High positive impact	High positive impact	High negative impact	High positive impact	High negative impact	High positive impact	High positive impact	High positive impact	High positive impact
North America	High income	20+ years	Most of your work is involved with/addresses occupational therapy and people with specific mental health needs	Education	High negative impact	High positive impact	High negative impact	High negative impact	High positive impact	High positive impact	High negative impact	High negative impact	Low negative impact
North America	High income	20+ years	All of your work is involved with/addresses occupational therapy and people with specific mental health needs	Education	Low positive impact	Low positive impact	Low negative impact	High negative impact	No impact	Low positive impact	Low positive impact	High negative impact	Low positive impact
North America	High income	20+ years	Occasionally your work is involved with/addresses occupational therapy and people with specific mental health needs	Education	Unknown	Low positive impact	Low positive impact	Low positive impact	No impact	Low positive impact	High positive impact	Low positive impact	Low positive impact
North America	High income	20+ years	Most of your work is involved with/addresses occupational therapy and people with specific mental health needs	Education	High negative impact	Low positive impact	Low negative impact	High negative impact	Low positive impact	High positive impact	High negative impact	High negative impact	High positive impact
Sub-Saharan Africa	Lower middle income	10-19 years	All of your work is involved with/addresses occupational therapy and people with specific mental health needs	Education	Low positive impact	No impact	High negative impact	Low positive impact	High negative impact	Low negative impact	High positive impact	Low positive impact	Low positive impact
